# Supplementary material for: Preoperative plasma fatty acid metabolites inform risk of prostate cancer progression and may be used for personalized patient stratification
Source: BMC Cancer. 2019 Dec 16;19:1216. doi: 10.1186/s12885-019-6418-2 (PMC6916032; doi:10.1186/s12885-019-6418-2)
Supplement: Supplementary file 1 — Additional file 1: Table S1. List of sequences for primers used for RT-qPCR. [file 12885_2019_6418_MOESM1_ESM.xlsx]

## Sheet: Sheet1
Assay	sequence
HPRT_F	AGACTTTGCTTTCCTTGGTCAGG
HPRT_R	GTCTGGCTTATATCCAACACTTCG
KLK3_F	GTTGTCTTCCTCACCCTGTCC
KLK3_R	GGTTGGGAATGCTTCTCG
TMPRSS2_F	GGACAGTGTGCACCTCAAAGAC
TMPRSS2_R	TCCCACGAGGAAGGTCCC
FKBP5_F	GCAACAGTAGAAATCCACCTG
FKBP5_R	CTCCAGAGCTTTGTCAATTCC
OPRK1_F	AACTCGCTGGTCATGTTCGT
OPRK1_R	CTCTGAAAGGGCATGGTTGT
