# Supplementary material for: Preoperative plasma fatty acid metabolites inform risk of prostate cancer progression and may be used for personalized patient stratification
Source: BMC Cancer. 2019 Dec 16;19:1216. doi: 10.1186/s12885-019-6418-2 (PMC6916032; doi:10.1186/s12885-019-6418-2)
Supplement: Supplementary file 5 — Additional file 5: Table S2. List of LC-MS characteristics (adduct, retention time error, mass error, isotope similarity and best-matched fragment) of annotated ions of interest measured in serum by non-targeted Q-TOF analysis in ESI+ and ESI- mode. [file 12885_2019_6418_MOESM5_ESM.xlsx]

## Sheet: Table S-X
Table S-2 LC-MS characteristics (adduct, retention time error, mass error, isotope similarity and best-matched fragment) of annotated ions of interest measured in serum by non-targeted Q-TOF analysis in ESI+ and ESI- mode
ESI mode	Level of Identification	Compound ID	m/z	Retention time [min]	Accepted HMDB ID	Accepted ID	Adducts	Formula	Mass error [ppm]	Isotope similarity [%]	Retention time error [min]	Fragment Ions (Formula, mass error)	MS/MS type
+	1	0.58_161.1047n	184.094	0.583483	HMDB00062	L-Carnitine	M+Na, M+K	C7H15NO3	-3.26881	98.9427	-0.0265167	no specific fragment detected	MSE
+	1	0.61_161.1047n	162.112	0.612183	HMDB00062	L-Carnitine	M+H-H2O, M+H	C7H15NO3	-3.16005	99.3652	0.00218333	85.0275 ([C4H5O2]+, -10.6 ppm), 103.0384 ([C4H6O3+H]+, -5.8 ppm)	DDA
+	1	0.62_204.1228m/z	204.123	0.619333	HMDB00201	L-Acetylcarnitine	M+H	C9H17NO4	-1.14012	99.8826	-0.0306667	85.0275 ([C4H5O2]+, -10.6 ppm)	DDA
+	1	1.14_218.1379m/z	218.138	1.1392	HMDB00824	Propionylcarnitine	M+H	C10H19NO4	-3.40443	97.7216	-0.2608	no specific fragment detected (should be control with internal MS/MS library)	MSE
+	1	1.75_218.1381m/z	218.138	1.74515	HMDB00824	Propionylcarnitine	M+H	C10H19NO4	-2.49512	94.6392	0.34515	no specific fragment detected	MSE
+	1	3.21_232.1541m/z	232.154	3.20637	HMDB02013	Butyrylcarnitine	M+H	C11H21NO4	-1.09811	97.7512	-0.0936333	85.0272 ([C4H5O2]+, -14.1 ppm)	DDA
+	1	3.65_205.0971m/z	205.097	3.64853	HMDB00929	L-Tryptophan	M+H	C11H12N2O2	-0.404178	97.3987	-0.0414667	118.0648 ([C8H7N+H]+, -2.6 ppm)	DDA
+	1	4.05_246.1694m/z	246.169	4.04725	HMDB00688	Isovalerylcarnitine	M+H	C12H23NO4	-2.33719	98.3133	-0.07275	85.0275 ([C4H5O2]+, -10.6 ppm)	DDA
+	1	5.05_260.1850m/z	260.185	5.05247	HMDB00705	Hexanoylcarnitine	M+H	C13H25NO4	-2.52808	97.7794	-0.107533	85.0271 ([C4H5O2]+, -15.3 ppm)	DDA
+	1	5.80_175.0629n	176.07	5.80112	HMDB00197	Indoleacetic acid	M+H-H2O, M+H, M+Na, 2M+K	C10H9NO2	-2.53718	80.5722	-0.108883	130.0643 ([C9H8N]+, -6.2 ppm)	DDA
+	1	6.78_288.2162m/z	288.216	6.77825	HMDB00791	L-Octanoylcarnitine	M+H	C15H29NO4	-2.45534	99.4468	-0.14175	85.0274 ([C4H5O2]+, -11.8 ppm)	DDA
+	1	8.07_316.2474m/z	316.247	8.06852	HMDB00651	Decanoylcarnitine	M+H	C17H33NO4	-2.49467	98.3788	-0.151483	85.0275 ([C4H5O2]+, -10.6 ppm)	DDA
+	1	9.00_344.2784m/z	344.278	8.99603	HMDB02250	Dodecanoylcarnitine	M+H	C19H37NO4	-3.43959	98.3946	-0.183967	85.0275 ([C4H5O2]+ -10.6 ppm)	DDA
+	1	9.71_372.3093m/z	372.309	9.7091	HMDB05066	Tetradecanoylcarnitine	M+H	C21H41NO4	-4.0202	96.8705	-0.1809	85.0273 ([C4H5O2]+ -12.9 ppm)	DDA
+	1	10.26_400.3408m/z	400.341	10.2576	HMDB00222	L-Palmitoylcarnitine	M+H	C23H45NO4	-3.37448	98.1675	-0.17235	85.0275 ([C4H5O2]+ -10.6 ppm)	DDA
-	1	5.67_173.0810m/z	173.081	5.66585	HMDB00893	Suberic acid	M-H	C8H14O4	-5.38223	90.791	-0.09415	no specific fragment detected	MSE
-	1	3.65_203.0821m/z	203.082	3.64868	HMDB00929	L-Tryptophan	M-H	C11H12N2O2	-2.3288	99.0355	-0.0313167	116.0503 ([C8H6N]-, -2.3 ppm), 142.0656 ([C10H8N]-, -4.7 ppm)	DDA
